# Supplementary material for: Molecular Characterisation of Uterine Endometrial Proteins during Early Stages of Pregnancy in Pigs by MALDI TOF/TOF
Source: Int J Mol Sci. 2021 Jun 23;22(13):6720. doi: 10.3390/ijms22136720 (PMC8267828; doi:10.3390/ijms22136720)
Supplement: Supplementary file 1 [file ijms-22-06720-s001.zip]

Archive with 2 entries (2 files):
- ijms-1188569-supplementary/Supplementary Table S1.xlsx
- ijms-1188569-supplementary/Supplementary Table S2-R2.xlsx
