# Supplementary material for: Molecular Characterisation of Uterine Endometrial Proteins during Early Stages of Pregnancy in Pigs by MALDI TOF/TOF
Source: Int J Mol Sci. 2021 Jun 23;22(13):6720. doi: 10.3390/ijms22136720 (PMC8267828; doi:10.3390/ijms22136720)
Supplement: Supplementary file 1 [file ijms-22-06720-s001.zip › ijms-1188569-supplementary/Supplementary Table S1.xlsx]

## Sheet: ClueGO Results
		Supplementary Table S1: The gene ontology (GO) functional groups analysis with their associated proteins by comparing endometrium proteome during 9D, 12D, and 16D of early pregnancy in Polish Large-White gilts.(data generated by ClueGO plugin).
GOID	GOTerm	Ontology Source	Term PValue	Term PValue Corrected with Bonferroni step down	GO Levels	GO Groups	% Associated Genes	Nr. Genes	Associated Genes Found
WP:98	Prostaglandin Synthesis and Regulation	WikiPathways_08.05.2020	5.32716e-05	0.000213087	[-1]	Group0	4.44444	2	[ANXA4, ANXA5]
GO:0055102	lipase inhibitor activity	GO_BiologicalProcess-EBI-UniProt-GOA-ACAP-ARAP_08.05.2020_00h00	1.28491e-08	2.6983e-07	[6]	Group0	15	3	[ANXA4, ANXA5, APOA1]
GO:0004859	phospholipase inhibitor activity	GO_BiologicalProcess-EBI-UniProt-GOA-ACAP-ARAP_08.05.2020_00h00	4.91785e-06	7.37678e-05	[7]	Group0	14.2857	2	[ANXA4, ANXA5]
KEGG:00270	Cysteine and methionine metabolism	KEGG_08.05.2020	6.3245e-05	0.00012649	[-1]	Group1	4.08163	2	[LDHB, SMS]
KEGG:00330	Arginine and proline metabolism	KEGG_08.05.2020	6.58711e-05	6.58711e-05	[-1]	Group1	4	2	[OAT, SMS]
WP:4595	Urea cycle and associated pathways	WikiPathways_08.05.2020	1.13378e-05	0.000147392	[-1]	Group1	9.52381	2	[LDHB, OAT]
WP:497	Urea cycle and metabolism of amino groups	WikiPathways_08.05.2020	1.13378e-05	0.000147392	[-1]	Group1	9.52381	2	[OAT, SMS]
WP:534	Glycolysis and Gluconeogenesis	WikiPathways_08.05.2020	5.32716e-05	0.000213087	[-1]	Group1	4.44444	2	[ENO3, LDHB]
R-HSA:2168880	Scavenging of heme from plasma	REACTOME_Pathways_08.05.2020	4.21589e-06	6.74542e-05	[-1]	Group2	15.3846	2	[APOA1, HP]
R-HSA:2173782	Binding and Uptake of Ligands by Scavenger Receptors	REACTOME_Pathways_08.05.2020	4.63495e-05	0.000278097	[-1]	Group2	4.7619	2	[APOA1, HP]
R-HSA:6806667	Metabolism of fat-soluble vitamins	REACTOME_Pathways_08.05.2020	5.81521e-05	0.000174456	[-1]	Group2	4.25532	2	[APOA1, TTR]
R-HSA:975634	Retinoid metabolism and transport	REACTOME_Pathways_08.05.2020	4.86037e-05	0.000243019	[-1]	Group2	4.65116	2	[APOA1, TTR]
R-HSA:976734	Amyloid fibrils have additional components	REACTOME_Reactions_08.05.2020	1.36556e-05	0.000163867	[-1]	Group2	8.69565	2	[APOA1, TTR]
R-HSA:977136	Amyloid precursor proteins form ordered fibrils	REACTOME_Reactions_08.05.2020	1.13378e-05	0.000147392	[-1]	Group2	9.52381	2	[APOA1, TTR]
GO:0070327	thyroid hormone transport	GO_BiologicalProcess-EBI-UniProt-GOA-ACAP-ARAP_08.05.2020_00h00	1.51445e-06	2.87745e-05	[5]	Group2	25	2	[CRYM, TTR]
GO:0071682	endocytic vesicle lumen	GO_CellularComponent-EBI-UniProt-GOA-ACAP-ARAP_08.05.2020_00h00	1.36556e-05	0.000163867	[4, 5, 6, 7, 8]	Group2	8.69565	2	[APOA1, HP]
R-HSA:1861595	Extension of pseudopodia by myosin-X in a PI3K dependent manner	REACTOME_Reactions_08.05.2020	2.97357e-06	5.05507e-05	[-1]	Group3	18.1818	2	[ACTB, ACTR3]
R-HSA:2029466	(WASPs, WAVE):G-actin:ARP2/3 binds F-actin	REACTOME_Reactions_08.05.2020	2.50703e-05	0.000250703	[-1]	Group3	6.45161	2	[ACTB, ACTR3]
R-HSA:2029473	Branching and elongation of mother and daughter filaments	REACTOME_Reactions_08.05.2020	2.43326e-06	4.37987e-05	[-1]	Group3	20	2	[ACTB, ACTR3]
R-HSA:2029476	Role of myosins in phagosome formation	REACTOME_Reactions_08.05.2020	1.02595e-05	0.000143633	[-1]	Group3	10	2	[ACTB, ACTR3]
R-HSA:2197690	Detachment of WASP/WAVE	REACTOME_Reactions_08.05.2020	2.50703e-05	0.000250703	[-1]	Group3	6.45161	2	[ACTB, ACTR3]
R-HSA:389957	Prefoldin mediated transfer of substrate to CCT/TriC	REACTOME_Pathways_08.05.2020	2.03882e-05	0.000224271	[-1]	Group3	7.14286	2	[ACTB, CCT5]
R-HSA:389958	Cooperation of Prefoldin and TriC/CCT in actin and tubulin folding	REACTOME_Pathways_08.05.2020	2.67379e-05	0.000240642	[-1]	Group3	6.25	2	[ACTB, CCT5]
R-HSA:389970	Actin/tubulin:prefoldin complex associates with CCT/TriC	REACTOME_Reactions_08.05.2020	2.03882e-05	0.000224271	[-1]	Group3	7.14286	2	[ACTB, CCT5]
R-HSA:390450	Folding of actin by CCT/TriC	REACTOME_Pathways_08.05.2020	2.43326e-06	4.37987e-05	[-1]	Group3	20	2	[ACTB, CCT5]
R-HSA:390453	Hydrolysis of ATP and release of folded actin from CCT/TriC	REACTOME_Reactions_08.05.2020	2.43326e-06	4.37987e-05	[-1]	Group3	20	2	[ACTB, CCT5]
R-HSA:390459	Exchange of ADP for ATP in CCT/TriC:actin complex	REACTOME_Reactions_08.05.2020	2.43326e-06	4.37987e-05	[-1]	Group3	20	2	[ACTB, CCT5]
R-HSA:3928595	N-WASP binds ARP2/3 and G-actin	REACTOME_Reactions_08.05.2020	1.13378e-05	0.000147392	[-1]	Group3	9.52381	2	[ACTB, ACTR3]
R-HSA:3928662	EPHB-mediated forward signaling	REACTOME_Pathways_08.05.2020	4.63495e-05	0.000278097	[-1]	Group3	4.7619	2	[ACTB, ACTR3]
R-HSA:442592	WASPs or WAVEs activate the ARP2/3 complex	REACTOME_Reactions_08.05.2020	2.50703e-05	0.000250703	[-1]	Group3	6.45161	2	[ACTB, ACTR3]
R-HSA:5663213	RHO GTPases Activate WASPs and WAVEs	REACTOME_Pathways_08.05.2020	3.39426e-05	0.000271541	[-1]	Group3	5.55556	2	[ACTB, ACTR3]
R-HSA:9666458	IgG:Leishmania surface:FCGR3A translocates from plasma membrane to the parasitophorous vacuole	REACTOME_Reactions_08.05.2020	1.13378e-05	0.000147392	[-1]	Group3	9.52381	2	[ACTB, ACTR3]
R-HSA:994169	F-actin capping protein binds to the barbed end of elongating F-actin	REACTOME_Reactions_08.05.2020	3.24706e-07	6.49411e-06	[-1]	Group3	50	2	[ACTB, CAPZB]
GO:0010591	regulation of lamellipodium assembly	GO_BiologicalProcess-EBI-UniProt-GOA-ACAP-ARAP_08.05.2020_00h00	3.99063e-05	0.000279344	[6, 7, 8]	Group3	5.12821	2	[ACTR3, CAPZB]
