# Supplementary material for: Molecular Characterisation of Uterine Endometrial Proteins during Early Stages of Pregnancy in Pigs by MALDI TOF/TOF
Source: Int J Mol Sci. 2021 Jun 23;22(13):6720. doi: 10.3390/ijms22136720 (PMC8267828; doi:10.3390/ijms22136720)
Supplement: Supplementary file 1 [file ijms-22-06720-s001.zip › ijms-1188569-supplementary/Supplementary Table S2-R2.xlsx]

## Sheet: Supplementary Table S2
			Supplementary Table S2: Statistical analysis of western blotting validation experiments of Annexin A4 and Haptoglobin proteins by comparing endometrium proteome during 9D, 12D, and 16D of early pregnancy in Polish Large-White gilts.
GAPDH zel 1		Area	Percent	relative density				GAPDH zel 2		Area	Percent	relative density						GAPDH zel 1 p2		Area	Percent	relative density		GAPDH zel 2 p2		Area	Percent	relative density
8.1	1	11844.4	13.174	1.77022				2.1	1	17280	45.257	11.5422						8.1	1	13661.7	17.101	1.85096		2.1	1	11886.3	22.663	0.764454
147.2	2	14449.8	16.071	2.1595				144.2	2	11398.7	29.853	7.61362						147.2	2	10481	13.12	1.42007		144.2	2	12142.5	23.152	0.780949
9.1	3	17525.7	19.492	2.61919				5.1	3	8006.3	20.969	5.34787						9.1	3	11498.9	14.394	1.55796		5.1	3	12869.9	24.539	0.827734
140.2	4	8220.61	9.143	1.22857				mix (standard)	4	1497.26	3.921	1						140.2	4	7635.97	9.559	1.03464		mix (standard)	4	15548.2	29.646	1
135.2	5	3432.4	3.818	0.513034														135.2	5	9529.97	11.929	1.29116
8.2	6	7424.54	8.258	1.10965														8.2	6	7452.68	9.329	1.00974
131.2	7	9438	10.497	1.41051														131.2	7	4873	6.1	0.660245
1.1	8	10883.3	12.105	1.62658														1.1	8	7372.85	9.229	0.998918
MIX(STANDARD)	9	6691.42	7.442	1														MIX(STANDARD)	9	7380.53	9.239	1
																		ANEXIN A4 żel 1, P2		Area	Percent	relative density		Adjusted Density values
ANEXIN A4 żel 1		Area	Percent	relative density	Adjusted Density values			ANEXIN A4 zel 2		Area	Percent	relative density	Adjusted Density values					8.1	1	15441	10.831	1.22773		0.663292
8.1	1	8151.02	5.65	0.562133	0.317549			2.1	1	25867.2	23.739	1.10005	0.0953064					147.2	2	18858	13.228	1.49943		1.05589
147.2	2	15133.2	10.49	1.04368	0.483296			144.2	2	29492.5	27.067	1.25426	0.164739					9.1	3	19510.3	13.686	1.55135		0.995756
9.1	3	18042.7	12.507	1.24435	0.475091			5.1	3	30088.8	27.614	1.27961	0.239275					140.2	4	19387.8	13.6	1.5416		1.48999
140.2	4	19545	13.548	1.34793	1.09715			mix (standard)	4	23514.2	21.58	1	1					135.2	5	14884.6	10.441	1.18352		0.916634
135.2	5	14985.5	10.388	1.03353	2.01454													8.2	6	14444.8	10.132	1.14849		1.13741
8.2	6	21456.4	14.873	1.47975	1.33353													131.2	7	15217.8	10.675	1.21004		1.83272
131.2	7	18586.5	12.884	1.28186	0.908795													1.1	8	12239.7	8.586	0.973249		0.974303
1.1	8	13861.8	9.609	0.956024	0.587752													MIX(STANDARD)	9	12576.5	8.822	1		1
MIX(STANDARD)	9	14500	10.051	1	1
																		ANEXIN A4 zel 2, p2		Area	Percent	relative density		Adjusted Density values
																		2.1	1	17678.6	25.584	2.71017		3.54524
																		144.2	2	24987.3	36.161	3.83061		4.90508
							ANEXIN A4/GAPDH Mean group	SD										5.1	3	19911.5	28.815	3.05244		3.6877
						9D	0.953927	1.09574										mix (standard)	4	6523.39	9.44	1		1
						12D	1.63239	1.42247
						16D	1.37176	1.25264
HAPTOGLOBIN żel 1		Area	Percent	relative density	Adjusted Density values													HAPTOGLOBIN żel 1 p2		Area	Percent	relative density		Adjusted Density values
8.1	1	13274.2	9.962	0.988196	0.558232													8.1	1	7212.68	7.846	1.55213		0.838553
147.2	2	21153.1	15.875	1.57474	0.729217													147.2	2	13493.1	14.678	2.90366		2.04473
9.1	3	13259.5	9.951	0.987104	0.376874													9.1	3	8361.92	9.096	1.79941		1.15498
140.2	4	15347	11.518	1.14255	0.929982													140.2	4	11559.7	12.575	2.48764		2.40436
135.2	5	14268.2	10.708	1.0622	2.07042													135.2	5	13275.2	14.441	2.85678		2.21257
8.2	6	11443.6	8.588	0.8519	0.767721													8.2	6	10560.9	11.488	2.2726		2.25068
131.2	7	16926.6	12.703	1.26009	0.893361													131.2	7	13928.7	15.152	2.99743		4.53988
1.1	8	14143.3	10.614	1.05287	0.647292													1.1	8	8887.34	9.668	1.91256		1.91463
MIX(STANDARD)	9	13432.6	10.081	1	1		HAPTOGLOBIN/GAPDH Mean group	SD										MIX(STANDARD)	9	4646.51	5.055	1		1
						9D	0.916734	0.634873
						12D	1.71384	0.95707
HAPTOGLOBIN A4 zel 2		Area	Percent	relative density	Adjusted Density values	16D	1.88777	1.63738
2.1	1	17162.4	23.479	1.20951	0.10479													HAPTOGLOBIN zel 2, p2		Area	Percent	relative density		Adjusted Density values
144.2	2	19173.7	26.231	1.35128	0.177482													2.1	1	9166.12	16.812	1.16693		1.52649
5.1	3	22570.2	30.878	1.59067	0.297439													144.2	2	17774.3	32.6	2.26279		2.89749
mix (standard)	4	14189.1	19.412	1	1													5.1	3	19726.7	36.181	2.51135		3.034
																		mix (standard)	4	7854.99	14.407	1		1

## Sheet: SUMMARY 1st, 2nd, 3rd tech repe
		ANEXIN A4 / GAPDH Adjusted Density Values
		TECHNICAL REPETITION 1	TECHNICAL REPETITION 2	TECHNICAL REPETITION 3	Group mean	SD
	Sample ID
9D	8.1	0.317549	0.663292	0.852429	0.935061	0.876474				ANEXIN A4/GAPDH Mean group	SD
	147.2	0.483296	1.05589	1.00573					9D	0.935061	0.876474
	9.1	0.475091	0.995756	0.969164					12D	1.60729	1.21114
	2.1	0.0953064	3.54524	0.761993					16D	1.18179	1.04125
12D	140.2	1.09715	1.48999	2.76442	1.60729	1.21114
	135.2	2.01454	0.916634	1.24451
	8.2	1.33353	1.13741	1.09164
	144.2	0.164739	4.90508	1.12779
16D	131.2	0.908795	1.83272	0.643095	1.18179	1.04125
	1.1	0.587752	0.974303	0.616006
	5.1	0.239275	3.6877	1.14648
		HAPTOGLOBIN / GAPDH Adjusted Density Values
		TECHNICAL REPETITION 1	TECHNICAL REPETITION 2	TECHNICAL REPETITION 3	Group mean	SD
	Sample ID									HAPTOGLOBIN/GAPDH Mean group	SD
9D	8.1	0.558232	0.838553	0.34039	0.807084	0.551414			9D	0.807084	0.551414
	147.2	0.729217	2.04473	0.947385					12D	1.58401	0.84293
	9.1	0.376874	1.15498	0.669194					16D	1.65827	1.35097
	2.1	0.10479	1.52649	0.394176
12D	140.2	0.929982	2.40436	2.12639	1.58401	0.84293
	135.2	2.07042	2.21257	1.3628
	8.2	0.767721	2.25068	0.877228
	144.2	0.177482	2.89749	0.930972
16D	131.2	0.893361	4.53988	1.08526	1.65827	1.35097
	1.1	0.647292	1.91463	0.918388
	5.1	0.297439	3.034	1.59417

## Sheet: SUMMARYonly 1st and 3rd techRep
		ANEXIN A4 / GAPDH Adjusted Density Values
		TECHNICAL REPETITION 1	TECHNICAL REPETITION 2	TECHNICAL REPETITION 3	Group mean	SD
	Sample ID
9D	8.1	0.317549	0.663292	0.852429	0.62007	0.327623				ANEXIN A4/GAPDH Mean group	SD
	147.2	0.483296	1.05589	1.00573					9D	0.62007	0.327623
	9.1	0.475091	0.995756	0.969164					12D	1.35479	0.759541
	2.1	0.0953064	3.54524	0.761993					16D	0.690234	0.30904
12D	140.2	1.09715	1.48999	2.76442	1.35479	0.759541
	135.2	2.01454	0.916634	1.24451
	8.2	1.33353	1.13741	1.09164
	144.2	0.164739	4.90508	1.12779
16D	131.2	0.908795	1.83272	0.643095	0.690234	0.30904
	1.1	0.587752	0.974303	0.616006
	5.1	0.239275	3.6877	1.14648
		HAPTOGLOBIN / GAPDH Adjusted Density Values
		TECHNICAL REPETITION 1	TECHNICAL REPETITION 2	TECHNICAL REPETITION 3	Group mean	SD
	Sample ID									HAPTOGLOBIN/GAPDH Mean group	SD
9D	8.1	0.558232	0.838553	0.34039	0.515032	0.264826			9D	0.515032	0.264826
	147.2	0.729217	2.04473	0.947385					12D	1.15537	0.666363
	9.1	0.376874	1.15498	0.669194					16D	0.905985	0.434349
	2.1	0.10479	1.52649	0.394176
12D	140.2	0.929982	2.40436	2.12639	1.15537	0.666363
	135.2	2.07042	2.21257	1.3628
	8.2	0.767721	2.25068	0.877228
	144.2	0.177482	2.89749	0.930972
16D	131.2	0.893361	4.53988	1.08526	0.905985	0.434349
	1.1	0.647292	1.91463	0.918388
	5.1	0.297439	3.034	1.59417
